# Supplementary material for: Smoking-associated AHRR demethylation in cord blood DNA: impact of CD235a+ nucleated red blood cells
Source: Clin Epigenetics. 2019 Jun 10;11:87. doi: 10.1186/s13148-019-0686-1 (PMC6558773; doi:10.1186/s13148-019-0686-1)
Supplement: Supplementary file 1 — Supplemental Tables S1-S6. (XLSX 59 kb) [file 13148_2019_686_MOESM1_ESM.xlsx]

## Sheet: Table S1 Full data set
SampleID	Race	Maternal_Age	Gestational Age Days	Infant Weight g	Maternal Smoking_Status	Cotinine	log2Cotinine	Cigarette Per_Day	Yrs Smoking	Infant_Sex	Delivery_Route	ETS_Any	AHRR 850k cg05575921 % Methylation Whole Blood	Est cellccounts proportion CD8T	CD4T	NK	Bcell	Mono	Gran	nRBC	Sample ID	Smoking_Status	chr5:373378 pyro ave % Meth CD14+	chr5:373378 pyro SD CD14+	chr5:373398 pyro Avg _CD14+	chr5:373398 pyro SD CD14+	chr5:373476 pyro Avg _CD14+	chr5:373476 pyro SD CD14+	chr5:373490 pyro Avg _CD14+	chr5:373490 SD _pyro_CD14+	Sample ID	Smoking_Status	chr5:373378 pyro Avg _CD235a+	chr5:373378 pyro SD CD235a+	chr5:373398 pyro Avg _CD235a+	chr5:373398 pyro SD CD235a+	chr5:373476 pyro Avg _CD235a+	chr5:373476 pyro SD CD235a+	chr5:373490 pyro Avg _CD235a+	chr5:373490 pyro SD CD235a+	Sample ID	Smoking_Status	chr5:373378 pyro Avg _WB	chr5:373378 pyro SD WB	chr5:373398 pyro Avg _WB	chr5:373398 pyro SD WB	chr5:373476 pyro Avg _WB	chr5:373476 pyro SD WB	chr5:373490 pyro Avg _WB
W002.1	White	32	275	3955	Smoker	156	7.2854	20	17	Male	C-section	Yes	0.6655	0.172246	0.222176	0.0162724	0.149786	0.0577061	0.313819	0.129438	W002.1	Smoker	47.6767	3.4389	46.3833	1.83753	44.6233	2.57073	26.89	3.46282	W002.1	Smoker	43.87	2.22083	41.3333	3.23144	37.8533	2.48347	27.565	4.90025	W002.1	Smoker	56.1067	2.34803	58.76	1.50063	52.84	1.1386	41.4333
W003.1	Black/African American	30	271	3265	Smoker	2	1	1	2	Female	C-section	Yes	0.813	0.0791606	0.100223	0.0198265	0.123898	0.063619	0.600907	0.0681132	W003.1	Smoker	72.32	1.60477	73.2167	0.1823	69.26	0.339411	57.01	3.47897	W003.1	Smoker	67.77	2.92067	67.4433	0.378197	66.1	2.97532	55.0033	0.332466	W003.1	Smoker	71.51	1.82244	72.0967	0.212211	72.1133	1.31478	59.64
W004.1	Black/African American	21	273	3120	Smoker	16	4	4	1	Female	C-section	No	0.7512	0.120177	0.163686	0.0610658	0.170896	0.0709285	0.369096	0.10671	W004.1	Smoker	64.7967	2.11495	66.89	0.269629	63.12	2.42118	45.7733	3.54782	W004.1	Smoker	50.4333	1.34396	50.6233	1.205	47.74	0.714633	36.13	2.85974	W004.1	Smoker	69.65	1.36605	69.7867	2.76437	66.56	0.639766	55.59
W005.1	Black/African American	25	287	3100	Smoker	94	6.55459	10	-	Male	Vaginal	Yes	0.756	0.0991128	0.0970786	0.00784852	0.0699197	0.0784401	0.613043	0.0726743	W005.1	Smoker	65.31	4.1295	70.105	0.431335	68.2267	2.87351	52.5733	1.98041	W005.1	Smoker	55.9133	3.55485	57.47	0.581292	54.36	1.79419	42.5433	4.04861	W005.1	Smoker	70.35	1.22479	70.58	0.523737	67.4467	1.41649	55.3733
W006.1	Black/African American	31	259	2970	Non-smoker	2	1	-	-	Male	C-section	No	0.8725	0.206828	0.268723	0	0.144193	0.0657929	0.275481	0.0906388	W006.1	Non-smoker	78.0867	2.80072	82.1933	1.1124	82.2733	1.42117	71.7967	1.53155	W006.1	Non-smoker	54.33	2.24328	56.9367	0.728583	59.3833	1.65506	52.73	1.60262	W006.1	Non-smoker	81.0867	2.05802	81.55	0.612944	83.15	2.13127	74.5
W007.1	White	26	276	3190	Smoker	60	5.90689	10	11	Female	C-section	Yes	0.7571	0.121438	0.111073	0.00473702	0.0894305	0.0934375	0.498093	0.138057	W007.1	Smoker	67.5467	3.88208	72.82	1.76213	66.6233	1.75506	48.7633	2.80628	W007.1	Smoker	60.1333	2.03382	62.0767	1.47974	59.2267	2.69188	44.6367	1.7654	W007.1	Smoker	67.1367	1.21599	69.93	1.73225	68.3467	1.60407	52.4433
W011.1	Black/African American	19	287	3505	Smoker	45	5.49185	7	3	Female	C-section	Yes	0.7677	0.149396	0.122909	0	0.109377	0.0620297	0.322088	0.283889	W011.1	Smoker	73.8567	0.837158	75.47	0.467654	36.41	2.42489	50.8767	1.72236	W011.1	Smoker	55.8067	8.99636	52.45	2.19203	27.325	0.940452	36.015	1.88798	W011.1	Smoker	68.7267	2.01996	69.3867	0.511599	35.6767	0.569239	50.9367
W012.1	White	25	262	3255	Smoker	7	2.80735	6	4	Female	C-section	Yes	0.6873	0.135362	0.201196	0	0.164671	0.0740644	0.371844	0.121489	W012.1	Smoker	54.6967	2.06791	55.89	1.78034	52.95	3.25349	42.1	2.91223	W012.1	Smoker	41.2067	1.62525	41.49	3.97394	40.4633	2.57257	30.7367	0.65041	W012.1	Smoker	60.415	0.13435	59.93	0.169706	57.6033	0.261024	44.8367
W013.1	White	32	273	3185	Smoker	-		10	13	Male	C-section	Yes	0.793	0.168906	0.0993012	0.0238862	0.110078	0.123412	0.402028	0.125935	W013.1	Smoker	60.76	2.15891	66.63	3.47004	62.92	1.79034	44.8967	3.01613	W013.1	Smoker	45.1533	1.24005	47.04	1.07373	43.5433	0.431316	32.6067	0.772938	W013.1	Smoker	66.1667	2.04481	68.45	1.98184	65.8733	1.20226	52.0567
W015.1	Black/African American	19	275	3380	Non-smoker	2	1	-	-	Female	Vaginal	Yes	0.858	0.151698	0.172683	0	0.121792	0.0908349	0.442189	0.0765326	W015.1	Non-smoker	74.03	2.52951	75.5467	1.65316	73.72	0.528867	59.085	2.8355	W015.1	Non-smoker	65.62	1.04072	68.2767	0.54151	66.21	2.46033	54.87	1.68253	W015.1	Non-smoker	75.3667	0.305014	78.0667	0.963449	76.7833	0.480139	61.8367
W016.1	Black/African American	30	281	3165	Non-smoker	2	1	-	-	Female	Vaginal	No	0.9276	0.123769	0.0855618	0	0.0791554	0.0964883	0.276677	0.372865	W016.1	Non-smoker	79.7267	0.540956	80.7067	0.586884	81.83	2.71122	67.61	3.0385	W016.1	Non-smoker	55.47	2.79435	56.4633	2.46423	56.8567	1.62559	47.34	1.60782	W016.1	Non-smoker	72.83	2.10045	70.9	1.80411	73.2933	0.809341	59.5067
W017.1	White	29	275	3685	Non-smoker	2	1	-	-	Female	Vaginal	No	0.892	0.167348	0.122947	0.00258996	0.121072	0.0531471	0.406816	0.182071	W017.1	Non-smoker	81.2133	0.977667	82.6533	1.19709	82.3967	0.794628	69.5067	3.33158	W017.1	Non-smoker	64.74	2.68485	64.86	1.4575	63.98	2.38956	56.26	2.6	W017.1	Non-smoker	79.5233	0.971202	81.2433	0.949438	80.5867	0.97079	70.27
W019.1	White	28	273	2745	Smoker	148	7.20945	10	9	Female	C-section	Yes	0.7565	0.136666	0.272785	0	0.16305	0.0548159	0.360648	0.0634352	W019.1	Smoker	56.5467	2.68844	63.5233	2.41003	57.6767	1.37758	42.5167	0.342394	W019.1	Smoker	44.95	0.828674	47.1	1.79268	43.9467	0.74467	33.54	1.33503	W019.1	Smoker	65.59	2.19984	68.1333	0.96692	65.15	0.847172	50.6333
W020.1	White	35	274	2790	Smoker	138	7.10852	5	21	Female	C-section	Yes	0.8337	0.187752	0.216039	0	0.11511	0.0760837	0.285483	0.177954	W020.1	Smoker	71.7767	2.63215	73.8333	2.80129	72.5267	1.47869	58.5267	0.866737	W020.1	Smoker	53.6967	0.135769	53.9733	1.6809	55.2967	2.13854	44.0867	1.585	W020.1	Smoker	72.3367	1.82467	75.7333	2.22509	74.79	1.10077	62.4733
W021.1	White	23	275	2720	Smoker	103	6.6865	15	5	Male	C-section	Yes	0.7397	0.198896	0.213161	0	0.14333	0.0531284	0.339551	0.107834	W021.1	Smoker	60.67	1.05504	63.4467	1.12607	60.81	2.18989	45.4333	0.880303	W021.1	Smoker	43.3067	1.12758	45.08	1.0641	42.99	1.48919	31.7233	0.285365	W021.1	Smoker	66.5367	2.27232	67.8633	2.2001	63.29	3.36118	52.2433
W022.1	White	29	277	3535	Non-smoker	2	1	-	-	Female	Vaginal	No	0.8635	0.0801159	0.0949537	0.0387043	0.0718561	0.0191515	0.652397	0.101199	W022.1	Non-smoker	79.6133	1.31127	81.9267	1.44611	82.8067	1.86693	67.95	2.10658	W022.1	Non-smoker	65.2067	2.53238	65.5233	1.65168	66.8633	1.02676	56.5933	3.71645	W022.1	Non-smoker	80.1	1.11723	80.845	3.82545	80.5333	3.50822	68.85
W024.1	White	34	280	3375	Non-smoker	2	1	-	-	Male	Vaginal	No	0.8385	0.161358	0.156157	0.0494502	0.0988737	0.065837	0.388079	0.13268	W024.1	Non-smoker	76.93	3.71509	78.57	0.735391	76.9967	2.94137	65.1367	3.72	W024.1	Non-smoker	56.1767	0.84388	56.3333	1.28722	56.8767	0.532009	45.49	1.56873	W024.1	Non-smoker	76.6	0.589237	78.0267	0.976542	76.3867	1.34879	66.2233
W026.1	White	28	285	3520	Non-smoker	2	1	-	-	Male	Vaginal	No	-	-	-	-	-	-	-	-	W026.1	Non-smoker	71.9767	2.71242	67.6267	6.69869	73.4833	0.69888	59.565	3.76888	W026.1	Non-smoker	53.9733	2.8635	50.625	2.35467	44.59	4.24264	54.52	5.51543	W026.1	Non-smoker	72.55	-	75.9	-	69.345	6.90843	70.86
W027.1	White	29	253	2445	Smoker/Ecig	32	5	10	-	Female	Vaginal	Yes	0.7001	0.072631	0.0730393	0.0240744	0.0722642	0.0678557	0.6538	0.083982	W027.1	Smoker/Ecig	57.7567	1.89075	57.92	2.10031	56.8967	1.83413	38.46	1.20611	W027.1	Smoker/Ecig	43.1367	1.04577	45.27	1.73346	42.0933	0.658357	29.1467	2.80867	W027.1	Smoker/Ecig	58.87	2.8038	57.825	1.84555	54.1133	5.37935	43.9
W028.1	White	28	288	3035	Non-smoker	2	1	-	-	Male	Vaginal	No	0.87	0.0969165	0.0678202	0.0142187	0.0763456	0.116315	0.609373	0.060643	W028.1	Non-smoker	81.2167	1.46237	83.3933	2.14877	84.17	0.268701	72.475	0.233345	W028.1	Non-smoker	60.2	2.15005	62.11	1.83404	63.5467	1.72344	55.94	1.12903	W028.1	Non-smoker	80.7267	0.879564	83.3467	0.665758	83.4867	2.48963	76.62
W030.1	White	29	276	4180	Smoker	47	5.55459	5	-	Male	C-section	Yes	0.855	0.145236	0.188371	0	0.0763846	0.0808788	0.375513	0.175623	W030.1	Smoker	76.5733	1.72077	81.4067	1.66025	77.2267	2.72979	65.1767	2.88556	W030.1	Smoker	57.7	2.22998	62.09	-	55.85	-	49.62	-	W030.1	Smoker	74.61	1.37634	78.1167	1.96014	76.79	1.23758	68.6633
W031.1	Black/African American	23	284	2830	Smoker	182	7.50779	4	5	Female	Vaginal	Yes	0.7268	0.127668	0.164783	0	0.119265	0.0756641	0.441042	0.133916	W031.1	Smoker	58.32	0.0424264	60.155	1.60513	57.825	0.13435	42.345	2.39709	W031.1	Smoker	40.6467	0.325013	39.3667	0.626126	36.0533	0.876375	25.0633	2.97819	W031.1	Smoker	61	2.13703	62.0933	1.07909	60.69	3.06884	47.915
W032.1	Black/African American	24	273	3045	Smoker	87	6.44294	6	-	Female	C-section	No	-	-	-	-	-	-	-	-	W032.1	Smoker	63.2833	2.04598	65.8633	0.0981495	62.9567	1.74431	46.67	1.33132	W032.1	Smoker	50.9267	2.63646	50.735	0.247487	49.22	1.54243	36.61	1.82568	W032.1	Smoker	68.09	1.15547	67.325	0.53033	66.0133	3.38928	52.46
W033.1	Black/African American	24	271	3025	Smoker	408	8.67243	20	8	Female	Vaginal	Yes	0.6893	0.118255	0.0840085	0	0.18312	0.054226	0.454519	0.145239	W033.1	Smoker	59.8433	1.81787	62.71	1.8517	58.1933	1.37129	41.17	1.47	W033.1	Smoker	47.49	3.60759	49.5333	1.76888	45.3667	1.70277	34.28	1.19034	W033.1	Smoker	60.84	0.551543	66.14	1.65463	59.63	0.19975	46.4967
W034.1	Black/African American	27	288	3250	Smoker	100	6.64386	4	13	Female	Vaginal	Yes	0.693	0.141665	0.155585	0	0.144426	0.0660043	0.487363	0.0760165	W034.1	Smoker	49.7067	3.78051	51.28	1.82	50.2433	2.555	34.3367	1.94158	W034.1	Smoker	49.31	1.00409	48.375	2.97692	44.5667	0.905888	33.73	1.236	W034.1	Smoker	59.3933	1.67638	59.3367	2.4327	56.1867	0.616144	43.1467
W035.1	Black/African American	21	274	3345	Non-smoker	2	1	-	-	Male	C-section	No	0.8085	0.117035	0.126597	0	0.0920827	0.0853096	0.540505	0.0783097	W035.1	Non-smoker	76.615	0.92631	75.74	-	72.54	-	55.17	-	W035.1	Non-smoker	51.81	0.460326	53.2533	5.25036	55.4	0.0424264	45.36	1.30108	W035.1	Non-smoker	74.12	-	76.79	-	74.845	0.318198	62.04
W036.1	Black/African American	18	268	3345	Non-smoker	2	1	-	-	Male	Vaginal	No	0.849	0.0920791	0.103455	0.000547965	0.0917999	0.0692261	0.477525	0.23436	W036.1	Non-smoker	79.3233	0.460579	80.38	2.20093	77.52	1.39825	64.09	4.98597	W036.1	Non-smoker	60.5867	2.48339	61.0633	1.68868	56.45	1.61688	46.205	3.21734	W036.1	Non-smoker	76.1333	1.70717	75.3767	2.11614	77.5633	2.9209	62.02
W037.1	Black/African American	31	255	2570	Smoker	32	5	3	17	Male	Vaginal	No	0.816	0.184837	0.191957	0	0.133248	0.130254	0.246634	0.170429	W037.1	Smoker	76.35	2.818	77.5333	2.5206	77.5533	0.778353	61.5333	4.0858	W037.1	Smoker	63.67	0.180278	63.99	1.20466	60.4467	2.34285	49.2067	1.28255	W037.1	Smoker	77.1867	0.675747	77.9933	1.18023	76.7033	1.8199	63.5067
W038.1	Black/African American	25	273	3745	Non-smoker	2	1	-	-	Female	C-section	No	0.8699	0.0841675	0.200103	0	0.158679	0.11479	0.420615	0.0699208	W038.1	Non-smoker	76.7633	1.16899	80.4667	0.585263	78.9167	0.800396	65.29	2.10718	W038.1	Non-smoker	68.8133	1.09075	70.52	1.44876	70.2633	2.92524	59.11	2.60185	W038.1	Non-smoker	78.94	1.50801	79.8767	1.3539	79.6533	2.42682	64.2367
W039.1	White	33	280	3720	Non-smoker	2	1	-	-	Female	C-section	Yes	0.8694	0.154955	0.33874	0	0.13543	0.0447909	0.283451	0.0996693	W039.1	Non-smoker	77.8667	2.3412	80.9567	2.63396	79.95	0.961665	65.35	4.89318	W039.1	Non-smoker	61.3133	1.57881	61.46	2.09602	61.7667	1.85155	54.26	0.93787	W039.1	Non-smoker	81.1533	0.369639	82.64	0.47571	81.4533	3.47428	71.1967
W040.1	White	29	273	3865	Non-smoker	2	1	-	-	Female	Vaginal	No	0.8432	0.11969	0.131739	0.0436424	0.0824859	0.111057	0.446737	0.113681	W040.1	Non-smoker	75.4067	1.92066	82.7167	10.6191	74.6267	2.81953	60.1	1.25861	W040.1	Non-smoker	55.96	0.837198	55.8433	1.96067	54.6567	1.24187	44.14	2.76892	W040.1	Non-smoker	76.4033	0.303699	78.1967	2.22767	74.2033	3.62031	62.1833
W041.1	Black/African American	22	284	3245	Non-smoker	2	1	-	-	Female	Vaginal	No	-	-	-	-	-	-	-	-	W041.1	Non-smoker	69.2067	1.52887	73.5867	2.24286	71.8333	1.60129	56.98	1.4425	W041.1	Non-smoker	66.0933	0.936287	66.4333	1.68586	64.1033	2.54771	53.6067	0.566951	W041.1	Non-smoker	71.93	1.66934	70.7433	4.24128	71.545	0.572756	57.07
W042.1	Black/African American	30	273	3450	Non-smoker	2	1	-	-	Male	C-section	No	0.8816	0.126265	0.0835254		0.124397	0.132389	0.394651	0.155561	W042.1	Non-smoker	80.7267	0.77938	81.92	1.25072	84.47	0.838093	76.6133	1.95679	W042.1	Non-smoker	59.0233	0.869502	61.2333	1.44984	64.2733	2.44892	60.44	2.00726	W042.1	Non-smoker	79.1767	1.99986	80.5433	0.989663	82.6033	0.263881	76.64
W043.1	White	34	261	3070	Non-smoker	2	1	-	-	Female	C-section	No	0.8822	0.103236	0.190807	0	0.218858	0.0722717	0.309171	0.162888	W043.1	Non-smoker	81.1433	1.39844	82.56	5.31749	85.46	1.7874	77.7767	1.60282	W043.1	Non-smoker	68.6967	2.93142	67.9633	3.42826	65.59	3.65881	61.7867	6.28241	W043.1	Non-smoker	81.39	0.648999	81.82	0.985343	82.7533	1.9466	75.2033
W044.1	White	23	281	3145	Smoker	45	5.49185	6	-	Male	Vaginal	Yes	-	-	-	-	-	-	-	-	W044.1	Smoker	73.8133	1.40998	79.64	0.523259	77.6167	1.22623	60.1467	0.917188	W044.1	Smoker	71.5633	0.662596	72.7933	0.312143	72.7	0.63498	59.8133	2.10239	W044.1	Smoker	75.3033	0.691761	77.4767	0.948701	76.59	1.7287	65.6033
W045.1	White	25	273	3340	Non-smoker	2	1	-	-	Male	C-section	No	0.9057	0.136146	0.235898	-6.94e-18	0.110932	0.0652405	0.432179	0.0776741	W045.1	Non-smoker	81.64	2.94156	82.59	0.537401	81.2767	1.41585	68.7833	1.31766	W045.1	Non-smoker	66.9433	3.82991	68.2733	0.914895	67.0767	3.52216	60.0467	1.40632	W045.1	Non-smoker	80.74	0.551543	83.225	1.71827	83.145	0.247487	76.18
W046.1	White	25	255	2795	Smoker	34	5.08746	10	7	Female	C-section	Yes	-	-	-	-	-	-	-	-	W046.1	Smoker	68.6767	1.23929	74.8367	0.191398	71.4167	1.588	55.9233	2.37456	W046.1	Smoker	52.1767	1.45136	54.4567	2.46395	53.0233	0.730365	41.15	2.81856	W046.1	Smoker	72.7667	1.31394	74.51	2.80102	72.6967	0.39879	65.6833
W047.1	Black/African American	26	238	2595	Smoker	4	2	1	7	Female	C-section	Yes	0.7993	0.079751	0.160468	0	0.0809959	0.0827219	0.543463	0.101609	W047.1	Smoker	72.9733	3.16709	72.4233	1.91678	72.1667	1.2616	55.75	2.19848	W047.1	Smoker	65.8733	3.61013	69.52	2.13546	66.2767	7.24503	55.52	2.15342	W047.1	Smoker	72.45	1.65463	72.455	0.0494975	72.7567	2.48719	59.5067
W048.1	White	32	263	2500	Smoker	104	6.70044	10	17	Male	Vaginal	Yes	0.7344	0.211605	0.125993	0	0.104511	0.0668269	0.289706	0.254006	W048.1	Smoker	63.4767	1.88768	65.32	1.79209	58.23	0.820183	40.01	1.66466	W048.1	Smoker	44.8433	1.0055	44.1433	0.917842	42.32	3.31733	29.18	0.407063	W048.1	Smoker	62.1867	0.793557	64.02	1.05148	56.27	1.90024	46.3833
W049.1	Black/African American	32	273	2755	Smoker	109	6.76818	10	14	Female	C-section	Yes	0.7672	0.115702	0.208979	0	0.110902	0.0904977	0.448261	0.0847813	W049.1	Smoker	63.05	3.16972	65.5633	1.16629	60.73	1.0479	45.4633	2.5987	W049.1	Smoker	45.8733	2.73191	47.5667	1.25349	45.68	1.67949	31.66	0.921466	W049.1	Smoker	65.91	0.19799	67.905	1.91626	63.615	1.67584	49.945
W050.1	Unknown	26	275	3570	Smoker	8	3	20	8	Male	C-section	No	-	-	-	-	-	-	-	-	W050.1	Smoker	77.62	0.521153	81.3	0.51264	77.3467	0.832126	63.7033	2.4937	W050.1	Smoker	62.17	1.03523	62.5767	2.65029	60.8033	1.93898	51.9367	3.69657	W050.1	Smoker	81.6367	1.20674	82.2767	0.878313	81.8833	1.70518	72.8933
W051.1	Black/African American	23	288	3465	Smoker	6	2.58496	4	2	Male	Vaginal	Yes	0.8163	0.193635	0.125592	0	0.0907122	0.104665	0.397492	0.129942	W051.1	Smoker	65.6067	1.51447	66.15	1.37328	64.13	1.10991	46.8	2.86335	W051.1	Smoker	42.2533	1.68868	44.9133	0.834646	46.27	2.69022	35.76	1.67413	W051.1	Smoker	68.2733	2.76525	66.7233	1.15768	65.73	1.25575	57.4233
W052.1	White	36	274	3585	Smoker	52	5.70044	5	19	Male	C-section	No	0.7255	0.116415	0.154803	0	0.10959	0.0815036	0.341044	0.244894	W052.1	Smoker	62.93	2.12092	63.1467	0.683032	55.1733	1.78063	40.2667	2.28115	W052.1	Smoker	44.71	0.531131	43.04	2.23893	39.22	2.61765	27.59	1.49228	W052.1	Smoker	62.7767	0.979405	62.44	2.21939	58.1133	1.04711	43.8467
W053.1	Black/African American	19	273	3675	Smoker	3	1.58496	4	-	Male	Vaginal	Yes	-	-	-	-	-	-	-	-	W053.1	Smoker	76.7033	0.835783	77.7833	1.77103	77.07	0.343948	61.7767	2.60715	W053.1	Smoker	63.9733	2.77795	65.3367	3.76046	63.06	2.57659	52.23	2.41025	W053.1	Smoker	77.245	0.120208	84.11	-	76.835	0.615183	63.4
W054.1	Black/African American	27	270	3370	Smoker	183	7.5157	10	7	Male	Vaginal	Yes	0.6979	0.111034	0.118786	0	0.102439	0.119723	0.513021	0.0883667	W054.1	Smoker	59.9367	3.90679	63.545	1.33643	57.2467	2.29315	40.31	2.87536	W054.1	Smoker	55.23	1.94144	53.5767	1.11447	51.7633	2.71945	37.8833	2.60658	W054.1	Smoker	64.0233	2.74241	64.33	2.03539	64.1333	4.78474	45.9433
W055.1	Black/African American	28	273	2510	Smoker	120	6.90689	4	14	Female	C-section	Yes	-	-	-	-	-	-	-	-	W055.1	Smoker	76.5067	1.61373	76.8433	0.276827	75.2167	1.80093	60.8267	1.25993	W055.1	Smoker	66.5467	1.3456	66.9167	2.29073	67.325	0.247487	54.085	1.71827	W055.1	Smoker	78.5433	1.385	79.4967	0.741103	77.5967	1.26065	66.9167
W056.1	White	30	275	3175	Smoker	8	3	1	16	Male	C-section	Yes	0.7693	0.108846	0.101118	0	0.222086	0.103342	0.321282	0.186453	W056.1	Smoker	68.4	1.62508	73.25	1.10309	70.79	0.23	53.745	4.64569	W056.1	Smoker	49.2167	0.545008	53.2667	4.62541	53.4033	1.09842	42.5067	1.3308	W056.1	Smoker	68.3233	2.977	71.1933	1.06519	69.555	1.19501	54.2
W057.1	Black/African American	29	262	3000	Smoker	258	8.01123	10	15	Female	C-section	Yes	-	-	-	-	-	-	-	-	W057.1	Smoker	76.45	0.407799	78.5167	1.28784	76.08	1.10077	59.9533	2.35035	W057.1	Smoker	59.96	2.29541	58.7767	1.13447	58.5833	3.9172	46.3167	0.687047	W057.1	Smoker	72.6467	1.01293	73.15	0.822739	71.0233	1.13544	59.15
W058.1	White	26	277	3730	Smoker	81	6.33985	10	10	Female	C-section	Yes	-	-	-	-	-	-	-	-	W058.1	Smoker	75.92	1.26787	78.4433	0.40104	75.0033	0.763959	57.4533	1.9792	W058.1	Smoker	62.92	4.23345	61.7367	1.60815	59.4533	5.68007	46.9667	0.436501	W058.1	Smoker	77.76	1.16529	76.6267	0.400167	74.79	0.183576	65.4267
W060.1	Black/African American	21	284	2990	Non-smoker	2	1	-	-	Male	C-section	No	0.8082	0.116736	0.0694418	0	0.113703	0.133414	0.451925	0.152106	W060.1	Non-smoker	74.8833	1.88744	78.3167	0.689662	76.9167	2.59294	62.42	4.1602	W060.1	Non-smoker	52.235	0.247487	55.855	3.01935	50.535	0.445477	41.175	0.318198	W060.1	Non-smoker	74.2	0.679485	75.2333	0.836799	72.38	1.34733	58.44
W064.1	Unknown	35	273	3075	Smoker	92	6.52356	10	28	Male	C-section	Yes	0.7257	0.0775049	0.079337	0	0.102446	0.0513718	0.508657	0.239986	W064.1	Smoker	63.62	3.16071	63.6033	3.57511	58.7867	1.65292	41.47	2.04912	W064.1	Smoker	50.3633	2.61085	50.9267	2.09872	45.8667	1.61029	35.9433	1.05548	W064.1	Smoker	59.4067	1.33245	61.5033	1.80156	58.19	1.24808	42.4233
W067.1	Black/African American	32	273	3320	Smoker	99	6.62936	5	-	Female	Vaginal	-	0.654092	0.146864	0.350635	6.94e-18	0.108264	0.039564	0.290432	0.104031	W067.1	Smoker	49.8	0.0424264	52.49	0.296985	51.075	2.08597	35.98	0.311127	W067.1	Smoker	34.7333	0.90633	36.995	1.06773	35.64	0.97278	24.53	0.890955	W067.1	Smoker	59.975	7.61554	62.255	1.37886	60.23	1.85262	52.225
W068.1	Black/African American	29	273	3480	Non-smoker	2	1	-	-	Female	C-section	-	0.84714	0.086059	0.211816	0	0.223097	0.103005	0.347346	0.077288	W068.1	Non-smoker	75.8333	1.58721	78.3467	0.472582	77.8533	0.427122	61.2333	2.35001	W068.1	Non-smoker	57.6867	1.35692	58.17	2.55129	59.4733	3.13728	47.9133	1.40301	W068.1	Non-smoker	79.56	0.703633	79.23	1.41566	79.1967	1.66025	68.1
[truncated: 8 more columns]

## Sheet: S2 Array subject demographics 
	Table S2 Demographic characteristics of 43 subjects with whole cord blood analyzed by methylation array
		Maternal Smoking Status
		Nonsmoker (n=17)	Smoker (n=26)	p-value
		Mean ± SD	Mean ± SD	Welch's 2-sided
	Maternal age (yr)	27.4 ± 5.0	28.2 ± 4.5	0.8
	Gestational age (days)	274.5 ± 7.3	272.3 ± 11.3	0.16
	Birthweight (g)	3,382.1 ± 274.0	3,114.2 ± 425.7	0.02
	Cotinine (ng/mL)	2.0 ± 0.0	89.1 ± 87.4	1.79e-14
	Cigarettes per day	-	7.7 ± 5.1
	Years smoked	-	10.9 ± 7.2
		Percentage	Percentage
	Infant Sex Female	0.529	0.538	0.77
	African-American	0.529	0.5	0.99
	C-section	0.529	0.615	0.26
	Progesterone use during pregnancy	0.059	0.038	0.99
	Any environmental tobacco smoke (ETS) exposure	0.118	0.885	1.05e-07

## Sheet: Table S3 Model 1 - no nRBCs
The ROBUSTREG Procedure	Model 1	No nRBCs in model
Model Information
Dependent Variable	cg05575921
Number of Independent Variables	10
Number of Observations	42
Missing Values	1
Method	M Estimation
Number of Observations Read	43
Number of Observations Used	42
Missing Values	1		1 missing race
Summary Statistics
Variable	Q1	Median	Q3	Mean	Standard Deviation	MAD
Smoking Status	0	1	1	0.5952	0.4968	0
Gestational Age	271	273.5	277	273.2	9.9737	3.7065
Infant Sex	0	1	1	0.5476	0.5038	0
Race	0	1	1	0.5238	0.5055	0
CD8 T-cells	0.076	0.0882	0.115	0.0953	0.0263	0.0262
CD4 T-cells	0.1199	0.1565	0.1789	0.1561	0.0497	0.0461
Natural Killer Cells	0.0785	0.0931	0.1228	0.0999	0.0276	0.0317
B-cells	0.0892	0.1141	0.1263	0.1118	0.0327	0.0257
Monocytes	0.0958	0.1125	0.1339	0.1138	0.0241	0.0249
Granulocytes	0.3833	0.4391	0.5122	0.4565	0.0941	0.0859
cg05575921	0.7397	0.8084	0.858	0.7965	0.0725	0.0832
Parameter Estimates
Parameter	DF	Estimate	Standard	95% Confidence Limits		Chi-Square	Pr > ChiSq
Intercept	1	1.1306	0.8737	-0.5818	2.843	1.67	0.195663
Smoking Status	1	-0.1284	0.0139	-0.1555	-0.1012	85.69	2.10841e-20	* #
Gestational Age	1	-0.0008	0.0007	-0.0022	0.0006	1.14	0.285201
Infant Sex	1	0.0089	0.0161	-0.0227	0.0404	0.3	0.582109
Race	1	0.0194	0.0146	-0.0092	0.048	1.77	0.183817
CD8 T-cells	1	1.091	0.9566	-0.784	2.966	1.3	0.254109
CD4 T-cells	1	-0.7313	0.7696	-2.2397	0.7772	0.9	0.342026
Natural Killer Cells	1	-0.3171	0.8576	-1.9979	1.3637	0.14	0.711537
B-cells	1	-0.1523	0.8297	-1.7785	1.4739	0.03	0.854374
Monocytes	1	0.3221	0.9289	-1.4985	2.1427	0.12	0.728791
Granulocytes	1	-0.085	0.8034	-1.6596	1.4896	0.01	0.915759
Scale	1	0.0242
Diagnostics Summary
Observation	Proportion	Cutoff
Type
Outlier	0.119	3
Goodness-of-Fit
Statistic	Value
R-Square	0.5966
AICR	91.8214
BICR	111.969
Deviance	0.0415
* P-value for smoking parameter when methylation value is transformed into m-value (p=2.77E-17).
# P-value cutoff for significance is p < 0.016 after correcting for 3 models

## Sheet: Table S4 Model 2 with Abs nRBCs
The ROBUSTREG Procedure	Model 2		Model with log10 Absolute nRBCs in model
Model Information
Dependent Variable	cg05575921
Number of Independent Variables	11
Number of Observations	41
Missing Values	2
Method	M Estimation
Number of Observations Read	43
Number of Observations Used	41
Missing Values	2		1 missing race, 1 missing absolute nRBCs
Summary Statistics
Variable	Q1	Median	Q3	Mean	Standard Deviation	MAD
Smoking Status	0	1	1	0.5854	0.4988	0
Gestational Age	272	274	278.5	273.2	10.0915	4.4478
Infant Sex	0	1	1	0.5366	0.5049	0
Race	0	1	1	0.5122	0.5061	0
CD8 T-cells	0.0774	0.0889	0.1165	0.0959	0.0263	0.0273
CD4 T-cells	0.1201	0.1569	0.1791	0.1573	0.0496	0.0406
Natural Killer Cells	0.0762	0.093	0.1238	0.0999	0.0279	0.0318
B-cells	0.0884	0.1139	0.1249	0.1108	0.0323	0.0251
Monocytes	0.0964	0.1126	0.1353	0.1143	0.0241	0.025
Granulocytes	0.3812	0.4314	0.5211	0.4556	0.095	0.0811
log10 Absolute nRBCs	-0.8239	-0.3665	-0.2183	-0.5057	0.4561	0.4234
cg05575921	0.7455	0.8085	0.8608	0.7991	0.0713	0.0815
Parameter Estimates
Parameter	DF	Estimate	Standard Error	95% Confidence Limits		Chi-Square	Pr > ChiSq
Intercept	1	0.4029	0.7162	-1.0009	1.8067	0.32	0.573745
Smoking Status	1	-0.1388	0.0094	-0.1572	-0.1204	218.75	1.69116e-49	* #
Gestational Age	1	-0.0005	0.0005	-0.0014	0.0005	0.97	0.323808
Infant Sex	1	-0.0007	0.0105	-0.0213	0.0199	0	0.946468
Race	1	0.0235	0.0095	0.0049	0.0421	6.15	0.0131776
CD8 T-cells	1	1.7494	0.7364	0.3061	3.1928	5.64	0.0175196
CD4 T-cells	1	-0.0279	0.6589	-1.3194	1.2635	0	0.966172
Natural Killer Cells	1	0.021	0.6384	-1.2302	1.2723	0	0.973732
B-cells	1	0.5114	0.6366	-0.7363	1.759	0.65	0.421809
Monocytes	1	0.9749	0.7583	-0.5112	2.4611	1.65	0.198532
Granulocytes	1	0.627	0.6602	-0.667	1.9211	0.9	0.34226
log10 Absolute nRBCs	1	0.0415	0.014	0.0141	0.0689	8.79	0.00302891
Scale	1	0.0206
Diagnostics Summary
Observation	Proportion	Cutoff
Type
Outlier	0.122	3
Goodness-of-Fit
Statistic	Value
R-Square	0.6606
AICR	80.2662
BICR	108.792
Deviance	0.0272
* P-value for smoking parameter when methylation value is transformed into m-value (p= 2.30E-60).
# P-value cutoff for significance is p < 0.016 after correcting for 3 models

## Sheet: Table S5 Model 3 with est nRBCs
The ROBUSTREG Procedure	Model 3	Estimated nRBCs
Model Information
Dependent Variable	cg05575921
Number of Independent Variables	11
Number of Observations	42
Missing Values	1
Method	M Estimation
Number of Observations Read	43
Number of Observations Used	42
Missing Values	1		1 missing race
Summary Statistics
Variable	Q1	Median	Q3	Mean	Standard Deviation	MAD
Smoking Status	0	1	1	0.5952	0.4968	0
Gestational Age	271	273.5	277	273.2	9.9737	3.7065
Infant Sex	0	1	1	0.5476	0.5038	0
Race	0	1	1	0.5238	0.5055	0
CD8 T-cells	0.0646	0.0795	0.0968	0.083	0.0254	0.0238
CD4 T-cells	0.0899	0.1213	0.1603	0.1289	0.0518	0.0491
Natural Killer Cells	0.0388	0.0519	0.0653	0.0553	0.0261	0.0196
B-cells	0.0602	0.0788	0.1033	0.0845	0.0317	0.03
Monocytes	0.0756	0.0889	0.1095	0.0928	0.0237	0.0217
Granulocytes	0.3207	0.3931	0.4599	0.4114	0.1047	0.1032
Estimated nRBCs	0.1085	0.1517	0.2265	0.1772	0.0887	0.0739
cg05575921	0.7397	0.8084	0.858	0.7965	0.0725	0.0832
Parameter Estimates
Parameter	DF	Estimate	Standard Error	95% Confidence Limits		Chi-Square	Pr > ChiSq
Intercept	1	1.5029	0.7262	0.0796	2.9261	4.28	0.0384889
Smoking Status	1	-0.1251	0.0104	-0.1454	-0.1048	145.48	1.68902e-33	* #
Gestational Age	1	-0.001	0.0005	-0.0021	0	3.6	0.0578094
Infant Sex	1	0.0127	0.0123	-0.0114	0.0367	1.07	0.30206
Race	1	0.0264	0.0107	0.0053	0.0474	6.02	0.0141088
CD8 T-cells	1	0.8697	0.7418	-0.5843	2.3236	1.37	0.241077
CD4 T-cells	1	-1.1479	0.6638	-2.449	0.1531	2.99	0.0837516
Natural Killer Cells	1	-0.5193	0.6689	-1.8303	0.7916	0.6	0.437484
B-cells	1	-0.2362	0.6709	-1.5512	1.0788	0.12	0.724805
Monocytes	1	-0.2268	0.7401	-1.6774	1.2237	0.09	0.759225
Granulocytes	1	-0.3358	0.674	-1.6567	0.9852	0.25	0.618343
Estimated nRBCs	1	-0.4668	0.6938	-1.8266	0.8931	0.45	0.501102
Scale	1	0.0205
Diagnostics Summary
Observation	Proportion	Cutoff
Type
Outlier	0.1667	3
Goodness-of-Fit
Statistic	Value
R-Square	0.6057
AICR	96.2063
BICR	122.904
Deviance	0.0328
* P-value for smoking parameter when methylation value is transformed into m-value (p=5.62E-18).
# P-value cutoff for significance is p < 0.016 after correcting for 3 models

## Sheet: S6 nRBC vs AHRR Replication
	Replication dataset GSE88929, Haertle L et al et al 2017)
	GSE88929	Estimated Average nRBC (%)	AHRR cg05575921 Average Methylation (%)
	Smokers (n=11)	9.5	0.74
	Nonsmokers (n=103)	9.9	0.79
	t test (p =)	0.87	0.0005
